# Supplementary material for: NASA GeneLab RNA-seq consensus pipeline: standardized processing of short-read RNA-seq data
Source: iScience. 2021 Mar 26;24(4):102361. doi: 10.1016/j.isci.2021.102361 (PMC8044432; doi:10.1016/j.isci.2021.102361)
Supplement: Data S2. DEG script without ERCC norm, related to Figure 5 [file mmc8.zip]

Archive with 2 entries (2 files):
- GeneLab_DGE_noERCC.R
- __MACOSX/._GeneLab_DGE_noERCC.R
